# Supplementary material for: Juntos: A Model for Language Congruent Care to Better Serve Spanish-Speaking Patients with COVID-19
Source: Health Equity. 2021 Dec 8;5(1):826–33. doi: 10.1089/heq.2020.0124 (PMC8742298; doi:10.1089/heq.2020.0124)
Supplement: Supplemental data [file Supp_Data.zip]

Archive with 2 entries (2 files):
- Juntos Manuscript_JuntosConsultantGuide .docx
- Juntos Manuscript_IRB.pdf
